# Supplementary material for: Comorbidity Patterns of Posttraumatic Stress Disorder and Depression Symptoms: Cross-Validation in Two Postearthquake Child and Adolescent Samples
Source: Depress Anxiety. 2023 Nov 8;2023:4453663. doi: 10.1155/2023/4453663 (PMC11921845; doi:10.1155/2023/4453663)
Supplement: Supplementary 1 — Table A1: prevalence and comorbidity of PTSD and depression in two samples. Table A2: the labels and abbreviations for each CPSS and CES-DC item. Table A3: the descriptive statistics for each item at T1. Table A4: the descriptive statistics for each item at T2. Table A5: correlation matrix of the Wenchuan cross-lagged panel network. Table A6: correlation matrix of the Ya'an cross-lagged panel network. Table A7: ranking of centrality indices for dysphoria symptoms in two samples. [file 4453663.f1.zip]

Archive with 3 entries (3 files):
- Supplementary-20231019.docx
- Supplementary-Table A5.csv
- Supplementary-Table A6.csv
