# Supplementary material for: Comorbidity Patterns of Posttraumatic Stress Disorder and Depression Symptoms: Cross-Validation in Two Postearthquake Child and Adolescent Samples
Source: Depress Anxiety. 2023 Nov 8;2023:4453663. doi: 10.1155/2023/4453663 (PMC11921845; doi:10.1155/2023/4453663)
Supplement: Supplementary 1 — Table A1: prevalence and comorbidity of PTSD and depression in two samples. Table A2: the labels and abbreviations for each CPSS and CES-DC item. Table A3: the descriptive statistics for each item at T1. Table A4: the descriptive statistics for each item at T2. Table A5: correlation matrix of the Wenchuan cross-lagged panel network. Table A6: correlation matrix of the Ya'an cross-lagged panel network. Table A7: ranking of centrality indices for dysphoria symptoms in two samples. [file 4453663.f1.zip › Supplementary-Table A5.csv]

	B1	B2	B3	B4	B5	C1	C2	C3	C4	C5	C6	C7	D3	D4	D5	A1	A2	A3	A6	A7	A9	A10	A13	A14	A15	A17	A18	A19	A20	A4	A8	A12	A16
B1	0.2218	0.0083	0	0	0.0072	0	-0.019	0.0289	0	0	-0.0313	0	0.0304	0	0	-0.0493	0	0	0	0	0	0.0282	0	0	0	0	0	-0.0165	0	0	0	0	0.0159
B2	0.0185	0.1643	0.0477	0.0595	0.0444	0.0262	0	0.0864	0	0	0	0.0517	0.0399	0.0299	0.0325	-0.0146	0	0	0.0233	0	0	0	0	0.0146	0	0	0	0	0.0144	0.0134	0.0183	0	-0.0229
B3	0.01	0.106	0.171	0.0547	0.0083	0.0128	0	0.0249	0	0	0.0071	0.0453	0.0341	0	0	0	0.0138	0.0035	0.0155	0	0	0	0	0	0.0018	0.0122	0.0246	0	0	0	0	0	-0.002
B4	0.0112	0.0387	0.0336	0.1631	0.1008	0	-0.0035	0.001	0.0232	0	0	0.0707	0	0.0153	0.0179	0	0	0.0301	0	0	0	0.0028	0	0.004	0	0	0	-0.0006	0	0.0338	0.0101	0	0
B5	0.0439	0.101	0.1171	0.0934	0.1571	0.0102	-0.0073	0.0942	0.0133	0.0186	0	0.0273	0.0666	0.0527	0.0126	0	0.0387	0.0023	0	0.0199	0.0038	0.0547	0	0	0	0.0413	0.0384	0	0.0021	0	0	0	-0.033
C1	0.0034	0	0	0	0	0.1477	0.0474	0.03	0.0522	0.0613	0.0534	0.0118	0	0	0.0077	0.0502	0.0557	0.0094	0.0098	0.0433	0.0547	0	0.0368	0.0173	0.0172	0.0137	0.0216	0.0158	0.0317	-0.0499	0	-0.0087	-0.0102
C2	0	0.0187	0	0	0.0281	0.057	0.267	0	0.0606	0	0.0515	0	0.0489	0.0238	0.0356	0.0428	0	0.0496	0.0734	0.0745	0.0924	0	0	0.0234	0.0419	0.0012	0.0561	0.0518	0.0704	0	0	0	0
C3	0.0163	0.022	0	0.0545	0.0221	0	-0.0249	0.1691	0	0	-0.0193	0.0854	0	0	0	-0.0033	0	0.0002	0	0	0	0.0182	0	0	0.0092	0	0	0	0	-0.0049	0	-0.0041	0
C4	0	0	0	0.0318	0	0.0014	0.0175	0.0279	0.1861	0.0212	0.0463	0	0.0138	0	0.0091	0.0091	0	0.0539	0.022	0.0535	0.0512	0.0522	0.0295	0	0.0365	0	0.0323	0.0303	0	-0.0265	0	0	-0.02
C5	0	0.0001	0	0.0085	0.0173	0.0087	0	0	0	0.2201	0.0276	0	0.0092	0.0089	0	-0.0213	0	0	-0.0125	0.0031	0	0.0163	0	0	0	0	0	-0.0132	0.0057	0	0.0254	0	0
C6	0	0.0034	0.0003	0	0	0.0152	0.0391	0	0.0123	0	0.1372	0	0	0.0438	0.0109	0.0762	0	0.0427	0.0064	0.0268	0.0574	0	0	0.0515	0.0258	0	0	0.0206	0.0164	0	0	-0.0559	-0.0766
C7	0	0	0	0.0193	0.0151	0.0212	-0.0436	0	0	0	-0.0328	0.1264	0	0	0	-0.014	0	0	0	0	0	0	0	0	-0.0041	0	0	-0.0368	0	0	0.0062	0	-0.0102
D3	0	0	0.0076	0.0157	0	0.021	0	0.0422	0	0.0056	0.0367	0.0218	0.117	0.0238	0.0335	0.0694	0	0.0001	0.0078	0.0094	0.0123	0.0523	0	0.0349	0.0427	0.0086	0	0	0	-0.0276	0	-0.0224	-0.018
D4	0	0	0.0003	0.0259	0.0144	0	0	0	0	0.0153	0	0	0.0795	0.1626	0.0104	0	0	0	0	0	0	0.0311	0	0	0	0	0	0	0	-0.02	0	0	0
D5	0	0.0464	0.0054	0.0107	0.0194	0.0115	0.0301	0.0067	0.0122	0.0061	0.0617	0.0214	0.1031	0.0856	0.2208	0.1055	0.0124	0	0.0929	0.044	0.0046	0.0566	0.0029	0.0725	0.0725	0.0948	0.0978	0.12	0.0923	0.0196	0.0107	0	0
A1	0	0.0288	0.024	0.0335	0	0.0449	0.0514	0	0.0102	0	0.0769	0.0016	0	0	0.0742	0.1764	0	0.0066	0.0683	0.0606	0.0448	0	0.111	0.0686	0.0188	0.0626	0.0732	0.0366	0.0895	0.0188	0.0531	0	0
A2	0	0	0	0	0	0.0054	0	0	0.0136	0	0.0246	0	0	0	0.0113	0	0.2177	0.0509	0.0079	0	0	0	0.0398	0.0038	0	0	0	0	0	-0.0017	0	0	0.0036
A3	0.0311	0	0.0095	0	0.0051	0.0578	0	0	0.0334	0	0	0	0.0089	0.0011	0	0.0183	0	0.0855	0.0578	0	0.0346	0.0068	0.0375	0	0	0	0	0.0164	0.027	0	0	0	0.0061
A6	0	0.0096	0.0681	0.0021	0	0.018	0.0184	0	0.0487	0	0.0057	0.009	0.0186	0	0.0618	0.0204	0	0.0232	0.1027	0.0249	0.054	0	0.0319	0.0293	0	0	0.0266	0.0306	0.0722	0.0677	0	0	0.0218
A7	0.0384	0	0.0043	0	0.02	0	0.0161	0	0.0352	0	0.0046	0	0.0423	0	0	0.0341	0.0174	0.0275	0.0282	0.1268	0	0.0624	0	0.0225	0	0	0.0078	0	0.0157	-0.0283	0	-0.049	0
A9	0	0	0	0.0137	0.058	0.0435	0.083	0.0423	0.007	0.0039	0.0144	0.0757	0.0448	0.0586	0	0.0252	0	0.0177	0.0165	0.0079	0.1321	0.0518	0	0.009	0.0113	0.0002	0.0151	0.0602	0.0501	0	0.0236	0	0
A10	0.0609	0.0114	0.0087	0	0.0109	0	0	0	0	0	0	0	0.0355	0.0517	0.022	0	0.0209	0	0	0	0	0.1742	0	0	0.0426	0	0	0.0138	0	-0.0113	0	0	0
A13	0.017	0.0394	0	0.0141	0.0112	0.0212	0	0	0	0	0.0176	0	0.0207	0.0553	0	0	0	0.0216	0	0.0121	0.0043	-0.0207	0.1423	0.0206	0	0.0221	0.002	0	0.0142	0	0.0288	0	0
A14	0	0	0	0	0.0382	0	0.0128	0	0.1096	0.0125	0.1463	0	0	0	0.0594	0.0584	0.0994	0.0786	0.1162	0.0036	0.0184	0.068	0	0.2021	0.0835	0.1584	0.1313	0.0801	0.0066	-0.0874	0	-0.0089	-0.0413
A15	0	0	0	0	0.0058	0.029	0	0	0.0309	0.0058	0.0085	0.0001	0	0	0	0	0	0	0	0	0.009	0	0	0.0798	0.1321	0	0	0.0562	0	0.0002	0.0312	0	0.0323
A17	0.0098	0.0405	0.0135	0.0266	0	0.0568	0.0089	0.0154	0.1	0	0	0.0287	0	0	0.0252	0.0335	0.0971	0.0489	0.0038	0.0518	0.0061	0.0544	0	0.0579	0.0076	0.2392	0.1026	0.0602	0.0095	-0.0103	0.0177	0	0
A18	0.0259	0.0298	0.0806	0.0393	0.0196	0.0255	0	0.0122	0.0166	0.0321	0.0069	0	0.0559	0.0389	0.0777	0.026	0	0.0272	0.0384	0	0	0	0.0175	0.027	0	0.0448	0.0896	0.0447	0	-0.0382	0	-0.0278	-0.0077
A19	0	0.0086	0	0	0	0.0312	0.0389	0	0	0.0303	0.0782	0	0	0	0	0.0371	0	0.0362	0.0346	0.0391	0.0518	0.0073	0	0.0213	0.1246	0	0.0055	0.1593	0.0562	0	0	0	-0.0759
A20	0	0.0109	0	0	0	0	0.0983	0	0	0.029	0.0287	0	0.0049	0	0.0259	0.0273	0	0.0402	0.0652	0.1165	0.0877	0	0.0227	0	0	0	0.0261	0.0105	0.1715	0.0153	0.0011	0	0.0404
A4	0	0	0	0	-0.0149	0	0	0	0	0	0	0	0	0.0001	0	0.0183	-0.006	-0.0112	0	0	0	0	0	0	0	0	0	-0.003	0	0.1701	0.0301	0.0946	0.0887
A8	0	0	0	0	0	0	-0.0002	0	0	0.0007	0.0087	0	0	0.0212	0.0136	0.0009	0	0	0	0	0	-0.0048	0.0282	0	0	0	0	-0.02	0	0.0359	0.201	0.0795	0.0235
A12	0	-0.0227	0	-0.0136	-0.0211	-0.03	-0.0334	-0.0429	0	-0.0063	-0.049	-0.0318	0	0	0	-0.0175	0	-0.038	-0.0381	-0.0059	0	0	0	-0.0595	-0.0259	0	0	-0.0127	-0.0088	0	0	0.0893	0.0413
A16	0	0	0	0	-0.0139	-0.0019	0	0	0	-0.0109	0	0	0	-0.035	0	0	-0.0218	0	0	0	0	0	0	0	-0.0313	0	-0.0011	0	0	0.1332	0	0.1403	0.2351
