# Supplementary material for: Comorbidity Patterns of Posttraumatic Stress Disorder and Depression Symptoms: Cross-Validation in Two Postearthquake Child and Adolescent Samples
Source: Depress Anxiety. 2023 Nov 8;2023:4453663. doi: 10.1155/2023/4453663 (PMC11921845; doi:10.1155/2023/4453663)
Supplement: Supplementary 1 — Table A1: prevalence and comorbidity of PTSD and depression in two samples. Table A2: the labels and abbreviations for each CPSS and CES-DC item. Table A3: the descriptive statistics for each item at T1. Table A4: the descriptive statistics for each item at T2. Table A5: correlation matrix of the Wenchuan cross-lagged panel network. Table A6: correlation matrix of the Ya'an cross-lagged panel network. Table A7: ranking of centrality indices for dysphoria symptoms in two samples. [file 4453663.f1.zip › Supplementary-Table A6.csv]

	B1	B2	B3	B4	B5	C1	C2	C3	C4	C5	C6	C7	D3	D4	D5	A1	A2	A3	A6	A7	A9	A10	A13	A14	A15	A17	A18	A19	A20	A4	A8	A12	A16
B1	0.3176	0.0234	0	0.0097	0	0.0097	0	0	0.0696	0	0	0	0.0279	0.0036	0.0335	0	0.0138	0.0429	0	0.0286	0.0488	0.0703	0	0.0256	0.002	0.0501	0.0309	0	0	0	0	0	0
B2	0.0542	0.239	0.1003	0.0644	0.0108	0	0	0.0226	0	0.0204	0	0.0829	0.0088	0	0	0	0	0	0	0	0	0.0099	0	0	0	0	0	0.0022	0	0	0	0.025	0
B3	0.0059	0.0719	0.2104	0.0122	0.0698	0	0	0.0563	0	0	0	0	0.0014	0	0	0.0697	0	0	0.0249	0.0099	0.0298	0.0256	0.0209	0	0.0179	0.0739	0.027	0.0548	0.0204	0	0	0	0
B4	0.0174	0.1241	0	0.2602	0.1117	0	0	0	0.0038	0	0	0.0322	0.0907	0.0373	0.0559	0.0011	0	0.0011	0	0	0	0.0363	0	0	0	0	0.0033	0	0.0011	-0.0042	0	-0.0298	0
B5	0	0.0242	0.1414	0.1059	0.2352	0	0	0.1263	0.0236	0.066	0	0.1029	0	0.0254	0	0	0.0188	0.0038	0	0	0	0.0122	0	0	0	0.0048	0	0	0	0	0	0	0
C1	0.0146	0.0289	0.0741	0.0477	0	0.2136	0	0.0427	0	0.011	0	0.0267	0.0227	0.0328	0.0354	0.074	0.0165	0	0.0159	0.0469	0.0402	0	0.0263	0	0.0586	0.0393	0.0231	0	0.0502	0	0	-0.0707	-0.0102
C2	0	0.0463	0.0356	0.0044	0	0.1011	0.3384	0	0.0377	0.013	0.0947	0	0	0.0316	0.0429	0.0603	0	0	0.0048	0.0137	0.0876	0	0	0.0354	0.0323	0.04	0.0815	0.1059	0.1128	0	0	0	-0.0506
C3	0	0.0106	0.0398	0.0026	0	0	0	0.187	0	0.0074	0	0.0342	0	0.0097	0	0	0	0.0337	0	0	0.0141	0.0226	0	0	0	0	0	0	0	-0.0681	0	-0.0087	0
C4	0	0	0.0245	0.0135	0	0	0	0.0178	0.153	0	0	0	0.0213	0.0359	0	0.0119	0	0	0.0509	0.0199	0.0039	0	0	0	0.0271	0.0162	0.0744	0	0	0	0	0	0
C5	0.0524	0.0261	0.012	0	0.0178	0.034	0	0.0248	0	0.2012	0	0.0505	0.0226	0	0	0.0466	0	0.0192	0	0	0	0.03	0.007	0	0.0225	0	0	0.0133	0	0	0.0018	0	0
C6	0.0049	0	0	0	0	0.0726	0.0677	0	0.0019	0.0515	0.1742	0	0	0	0.0029	0.0378	0	0.0663	0.041	0.0596	0.09	0	0	0.0648	0.036	0.0774	0.1098	0.0648	0.0247	-0.0043	0	0	0
C7	0	0	0	0	0	0	0	0.0403	0	0	0	0.1635	0	0	0.0017	0.0007	0	0	0	0	0	0.0028	0.0004	0.0106	0.0194	0	0	0	0	0	0	0	0
D3	0.0818	0.0426	0.0289	0.0007	0.0695	0.0695	0	0	0	0	0.0117	0.053	0.2429	0.1048	0.0567	0.0384	0	0.0211	0	0.0125	0.057	0.0465	0.0759	0	0	0	0	0	0.0119	-0.0079	0.0434	0	0
D4	0	0	0	0.0295	0	0	0	0.0085	0	0	0	0.0002	0.0925	0.2376	0	0.0616	0	0	0	0.019	0	0.0212	0	0	0	0	0	0	0	0	0	0	0
D5	0.0577	0	0	0	0	0.0596	0	0.0719	0.047	0.0244	0.0445	0.0213	0.0364	0.0226	0.2592	0	0	0.0507	0.0794	0.0525	0	0.0365	0	0	0	0.0001	0	0	0.0048	0	0	0	0
A1	0	0	0	0	0	0.091	0.0135	0	0	0.0219	0	0	0	0	0.085	0.1802	0	0	0.0106	0.0177	0.0786	0	0.0599	0.0101	0	0.0518	0	0.02	0	0	0	0	0
A2	0.0422	0.0132	0	0	0	0	0	0	0.0345	0	0	0	0	0	0.0322	-0.0297	0.2564	0.0162	0	0	0	0	0	0	0	0	0.0039	0	0	0	0.0413	-0.0434	0
A3	0.0686	0.0049	0	0	0.0232	0.0145	0	0.0141	0.0667	0	0.0221	0.0164	0.0107	0	0.0504	0.0356	0.1159	0.1769	0.0815	0.0025	0.0376	0.0325	0.0088	0.0087	0.0207	0	0	0.0278	0	0	0	0	0
A6	0.0345	0	0	0	0	0	0	0	0.0099	0	0	0	0	0	0.0496	0.0677	0	0	0.0917	0	0	0	0	0.0012	0	0	0	0	0	0	0	-0.0159	0
A7	0	0	0	0	0	0	0.0601	0	0.0563	0	0.0431	0	0	0	0.05	0.0496	0	0.0451	0.0829	0.2141	0.0559	-0.0225	0.0314	0.003	0	0	0.066	0	0.1082	0	0	0	0
A9	0	0.0311	0	0.0174	0	0	0	0	0.047	0	0.0876	0	0	0.0062	0.0335	0.0029	0	0.0409	0.044	0	0.1205	0	0.0448	0	0	0	0	0	0.0725	0	0	0	0
A10	0.0855	0	0	0	0.0074	0	0	0	0	0	0	0	0.0867	0	0	0	0.0074	0.0408	0	0.0316	0	0.2398	0	0	0	0.0076	0	0	0	0	0.0002	0	0
A13	0.015	-0.0127	0.0076	0	0	0	0	0	0.0288	0.0072	0	0	0.0038	0	0	0.0096	0	0	0	0	0	0.0393	0.2408	0.0099	0	0	0	0	0	0	0	0	-0.002
A14	0.0072	0	0	0	0	0	0	0	0	0.015	0.0282	0	0	0.0211	0.0068	0.0246	0	0	0	0	0	0	0.0327	0.193	0.0473	0.0226	0	0.0243	0	0	0	0	0
A15	0	0	0	0	0	0	0.0076	0	0	0	0	0	0.0454	0	0	0	0	0	0	0	0	-0.0157	0	0.0151	0.1971	0	0	0.055	0	-0.0053	0	0	0
A17	0	0	0	0	0	0	0	0	0	0	0	0	0	0	0	0	0	0.0125	0	0	0	0	0	0	0	0.2512	0.0406	0	0	0	0	0	0
A18	0	0.0558	0.0151	0.0001	0	0	0	0	0.0255	0	0	0	0	0.0545	0	0	0.0794	0	0.1128	0.037	0	0.1029	0	0.0761	0	0.0835	0.2708	0.0353	0.098	0	0	0	0
A19	-0.0328	-0.0647	0	0	0	0	0.0426	0	0	0	0.0926	-0.0279	0	0	0	0	0	0	0.0153	0.0252	0	0	0	0.1982	0.2004	0.0312	0.03	0.2811	0.0059	-0.0329	0	0	-0.0576
A20	-0.0217	0	0	0	0	0	0.066	0.0174	0.0575	0.064	0	0	0	0.0185	0	0	0	0	0.0386	0.0308	0.1373	0	0.0085	0.0078	0	0.0253	0	0.022	0.1999	0	0	-0.0009	-0.0229
A4	0	0	0	0	0	0	0	0	-0.0803	0.0023	-0.0016	-0.0523	0	0	0	0	-0.0425	-0.0221	0	-0.0289	0	0	0	0	-0.0099	0	0	-0.029	0	0.2329	0	0.0774	0.0744
A8	0	0.0142	0	0	0	0.0313	0	0	0	0.036	0	0	0	0	0	0	0	0	0	0	0.0296	-0.0108	0	0	0.0114	0	0	0.0175	0	0.0886	0.3063	0.092	0.0902
A12	-0.0024	-0.0239	0	-0.0649	-0.0491	-0.0278	0	-0.0156	-0.0479	0	-0.006	-0.0273	-0.0405	0	-0.0268	-0.0075	0	0	-0.0705	-0.0604	0	-0.0203	0	-0.0555	0	0	-0.0174	-0.0183	-0.0016	0	0.0304	0.2405	0.0947
A16	0.0155	0	0	0	0	0	0	0	0	0	0	0	-0.002	-0.0108	0	0	-0.0277	-0.0198	0	0	0	0	0	0	-0.0666	-0.0086	0	0	0	0.1186	0.0349	0.0848	0.2446
