# Supplementary material for: Comorbidity Patterns of Posttraumatic Stress Disorder and Depression Symptoms: Cross-Validation in Two Postearthquake Child and Adolescent Samples
Source: Depress Anxiety. 2023 Nov 8;2023:4453663. doi: 10.1155/2023/4453663 (PMC11921845; doi:10.1155/2023/4453663)
Supplement: Supplementary 4 — Figure A3: stability of BEI for two samples. [file 4453663.f4.zip]

Archive with 2 entries (2 files):
- Supplementary-Figure A3-Wen.pdf
- Supplementary-Figure A3-Yaan.pdf
